# Supplementary material for: High gene flow maintains genetic diversity following selection for high EPSPS copy number in the weed kochia (Amaranthaceae)
Source: Sci Rep. 2020 Nov 2;10:18864. doi: 10.1038/s41598-020-75345-6 (PMC7608611; doi:10.1038/s41598-020-75345-6)
Supplement: Supplementary file 5 — Supplementary Tables. [file 41598_2020_75345_MOESM5_ESM.xlsx]

## Sheet: Table S1 - Pops and EPSPSCN
Pair	Susceptible Population		Resistant Population
	n	Mean EPSPS no. (range)	n	Increased EPSPS	Mean EPSPS no. (range)
AB-01	12	1.0 (0.7-1.5)	12	10	7.7 (0.9-19)
AB-02	12	1.2 (1.1-1.4)	12	8	6.3 (0.8-12.8)
AB-03	12	1.0 (0.8-1.2)	12	4	4.8 (0.9-16.2)
AB-04	12	1.3 (1.1-1.9)	12	9	6.7 (1.0-13.4)
MB-01	12	0.9 (0.8-1.1)	12	6	7.4 (1.0-21.9)
MB-02	12	1.2 (0.9-1.6)	12	7	9.0 (0.9-27.3)
SK-01	12	1.1 (0.8-1.8)	12	12	14.8 (5.6-22.3)
SK-02	12	1.1 (0.7-1.6)	12	7	8.0 (4.0-13.2)
SK-03	12	1.0 (0.7-1.8)	12	6	11.5 (1.0-30.3)
SK-04	12	1.1 (0.7-1.5)	12	7	5.4 (0.9-10.2)
SK-05	12	1.0 (0.9-1.3)	12	12	21.7 (12.5-48.4)
SK-06	12	0.8 (0.5-1.0)	12	6	8.2 (0.8-18.5)
SK-07	12	1.2 (1.0-1.5)	12	0	1.0 (0.7-1.3)
Table S1. Number of individuals and copy number for the 5-enolpyruvylshikimate-3-phosphate synthase (EPSPS) gene relative to acetolactate synthase gene as determined by qPCR for each population sampled. Note that the samples for one population that had been identified as 10% resistant in the larger trials (n=100) conducted by Beckie et al. 2015 contained no resistant individuals.

## Sheet: Table S2 - Pop. Stats by Data 
Data Set		Statistic Calculated by Hierfsat
Pipeline	Criteria	Ho	Hs	Ht	Dst	Htp	Dstp	Fst	Fstp	Fis	Dest
Reference	80% individuals in every population	0.2161	0.2692	0.2721	0.0029	0.2722	0.003	0.0107	0.0111	0.1971	0.0041
Reference	80% individuals across all populations	0.2105	0.2753	0.2795	0.0042	0.2797	0.0043	0.0149	0.0155	0.2355	0.006
Reference	80% individuals across all populations and loci identified by both pipelines	0.2138	0.2846	0.2884	0.0037	0.2885	0.0039	0.013	0.0135	0.2489	0.0054
De Novo	80% individuals in every population	0.2181	0.287	0.2895	0.0024	0.2896	0.0025	0.0084	0.0087	0.2403	0.0035
De Novo	80% individuals across all populations	0.217	0.2867	0.2921	0.0054	0.2923	0.0057	0.0186	0.0194	0.243	0.0079
De Novo	80% individuals across all populations and loci identified by both pipelines	0.2237	0.2941	0.2991	0.005	0.2993	0.0052	0.0166	0.0173	0.2395	0.0073
Table S2. Population genetics parameters calculated by the R package Hierfstat for the six different data sets generated using STACKS and considered in the analysis of this data.
